# Supplementary material for: A Green Approach to Obtaining Glycerol Carbonate by Urea Glycerolysis Using Carbon-Supported Metal Oxide Catalysts
Source: Molecules. 2023 Sep 9;28(18):6534. doi: 10.3390/molecules28186534 (PMC10538211; doi:10.3390/molecules28186534)
Supplement: Supplementary file 1 [file molecules-28-06534-s001.zip]

Archive with 1 entries (1 files):
- molecules-2561640-supplementary.pdf
